# Supplementary material for: Tracking the Track: The Impact of Different Grazing Strategies on Managing Equine Obesity
Source: Animals (Basel). 2025 Mar 19;15(6):874. doi: 10.3390/ani15060874 (PMC11939410; doi:10.3390/ani15060874)
Supplement: Supplementary file 1 [file animals-15-00874-s001.zip]

Archive with 1 entries (1 files):
- animals-3499236-supplementary.pdf
